# Supplementary material for: Harmonization of Flow Cytometric Minimal Residual Disease Assessment in Multiple Myeloma in Centers of Polish Myeloma Consortium
Source: Diagnostics (Basel). 2021 Oct 11;11(10):1872. doi: 10.3390/diagnostics11101872 (PMC8534749; doi:10.3390/diagnostics11101872)
Supplement: Supplementary file 1 [file diagnostics-11-01872-s001.zip]

Archive with 1 entries (1 files):
- diagnostics-1369010-supplementary.pdf
